# Supplementary material for: Human pancreatic cancer cells under nutrient deprivation are vulnerable to redox system inhibition
Source: J Biol Chem. 2021 Jan 13;295(49):16678–90. doi: 10.1074/jbc.RA120.013893 (PMC7864064; doi:10.1074/jbc.RA120.013893)
Supplement: Supplementary file 1 [file mmc1.zip]

Archive with 2 entries (2 files):
- 160180_2_supp_597394_qgp7sj.docx
- 160180_2_supp_598561_qgscq1.pdf
